# Supplementary material for: Molecular and Phylogenomic Analysis of a Vancomycin Intermediate Resistance USA300LV Strain in Chile
Source: Microorganisms. 2024 Jun 25;12(7):1284. doi: 10.3390/microorganisms12071284 (PMC11278659; doi:10.3390/microorganisms12071284)
Supplement: Supplementary file 1 [file microorganisms-12-01284-s001.zip]

Archive with 2 entries (2 files):
- microorganisms-3032996-supplementary-2024.06.13.xlsx
- microorganisms-3032996-supplementary-initial-file.pdf
