# Supplementary material for: Molecular and Phylogenomic Analysis of a Vancomycin Intermediate Resistance USA300LV Strain in Chile
Source: Microorganisms. 2024 Jun 25;12(7):1284. doi: 10.3390/microorganisms12071284 (PMC11278659; doi:10.3390/microorganisms12071284)
Supplement: Supplementary file 1 [file microorganisms-12-01284-s001.zip › microorganisms-3032996-supplementary-2024.06.13.xlsx]

## Sheet: Hoja1
Table S4. Chilean isolates included in the phylogenetic analysis
Strain ID	ST	CC	NCBI Accession
UCL457	1	1	JAAJPR000000000
Sa3672	1	1	SAMN06205336
UCL341	188	1	JAAJQA000000000
UCL385	188	1	JAAJPU000000000
UCL356	5	5	JAALQO000000000
UCL361	5	5	JAANEK000000000
UCL362	5	5	JAALTA000000000
UCL369	5	5	LPWR00000000
UCL371	5	5	LGXQ00000000
UCL377	5	5	QDHY00000000
UCL380	5	5	QDHX00000000
UCL381	5	5	JAANEH000000000
UCL383	5	5	JAALVA000000000
UCL386	5	5	QEKC00000000
UCL395	5	5	JAANEL000000000
UCL398	5	5	QDHW00000000
UCL405	5	5	JAAJOZ000000000
UCL406	5	5	QDHV00000000
UCL409	5	5	MIHV00000000
UCL412	5	5	AANEI000000000
UCL414	5	5	JAALTZ000000000
UCL418	5	5	QDHU00000000
UCL420	5	5	JAANEJ000000000
UCL423	5	5	JAAJPD000000000
UCL424	5	5	QDHT00000000
UCL428	5	5	QDHS00000000
UCL430	5	5	JAALRZ000000000
UCL432	5	5	JAANEG000000000
UCL433	5	5	JAAJPO000000000
UCL436	5	5	QEKB00000000
UCL437	5	5	LGWQ00000000
UCL438	5	5	JAALRV000000000
UCL440	5	5	QDHR00000000
UCL441	5	5	JAALTB000000000
UCL443	5	5	JAALSM000000000
UCL445	5	5	QDHQ00000000
UCL446	5	5	JAALQY000000000
UCL450	5	5	QDHP00000000
UCL454	5	5	QEKA00000000
UCL456	5	5	JAALRY000000000
UCL461	5	5	JAANEE000000000
UCL720	5	5	MIHU00000000
UCL729	5	5	JAALOU000000000
UCL739	5	5	JAALOP000000000
UCL752	5	5	JAANEF000000000
UCL764	5	5	JAAJKA000000000
UCL1184	5	5	QDHZ00000000
Sa0209	5	5	SAMN06205306
Sa1638	5	5	SAMN06205319
Sa2378	5	5	SAMN06205327
Sa5232	5	5	SAMN06205343
Sa5625	5	5	SAMN06205346
Sa7172	5	5	SAMN06205353
Sa8727	5	5	SAMN06205358
DAR5869	5	5	SAMN02403859
DAR5870	5	5	SAMN02403858
DAR5871	5	5	SAMN02403857
DAR5872	5	5	SAMN02403856
UCL376	105	5	JAALUE000000000
UCL401	105	5	LGWP00000000
UCL402	105	5	JAALSG000000000
Sa0960	105	5	SAMN06205315
Sa4328	105	5	SAMN06205339
UCL415	146	5	JAAJPF000000000
UCL726	4166	5	JAAJOE000000000
Sa2315	7000	5	SAMN06205324
UCL245	8	8	JAAJCX000000000
UCL314	8	8	JAAJCI000000000
UCL343	8	8	JAAJPL000000000
UCL391	8	8	JAAJQY000000000
UCL393	8	8	JAAJPV000000000
UCL403	8	8	JAAJQH000000000
UCL404	8	8	JAAJQD000000000
UCL708	8	8	JAAJCB000000000
UCL722	8	8	JAAJCY000000000
UCL725	8	8	JAAJOK000000000
UCL763	8	8	JAAJMP000000000
Sa0941	8	8	SAMN06205314
Sa1927	8	8	SAMN06205320
Sa2212	8	8	SAMN06205322
Sa2906	8	8	SAMN06205331
Sa3632	8	8	SAMN06205335
Sa4957	8	8	SAMN06205341
Sa6271	8	8	SAMN06205350
Sa7119	8	8	SAMN06205352
Sa8523	8	8	SAMN06205357
Sa9310	8	8	SAMN06205360
Sa0336	72	8	SAMN06205307
Sa0684	72	8	SAMN06205309
Sa0857	72	8	SAMN06205310
Sa1532	72	8	SAMN06205318
Sa2329	72	8	SAMN06205325
Sa2357	72	8	SAMN06205326
Sa2751	72	8	SAMN06205329
Sa3459	72	8	SAMN06205334
Sa3923	72	8	SAMN06205337
Sa4327	72	8	SAMN06205338
Sa5605	72	8	SAMN06205345
Sa6754	72	8	SAMN06205351
Sa8014	72	8	SAMN06205354
UCL378	239	8	LGWM00000000
CHL151	239	8	SAMEA1029539
CHL1	239	8	SAMEA1029526
Sa3097	923	8	SAMN06205332
UCL288	15	15	JAAJCC000000000
UCL347	15	15	JAAJRC000000000
UCL459	15	15	JAAJPG000000000
UCL346	30	30	JAAJQX000000000
UCL350	30	30	JAAJQK000000000
UCL399	30	30	JAAJQM000000000
UCL712	30	30	JAAJHL000000000
UCL775	30	30	JAAJNT000000000
UCL766	30	30	JAAJFX000000000
UCL1180	30	30	JAAJQS000000000
Sa4535	30	30	SAMN06205340
UCL372	34	30	JAAJQV000000000
UCL349	45	45	JAAJPW000000000
UCL425	45	45	JAAJQB000000000
UCL431	45	45	JAAJPM000000000
UCL713	45	45	JAAJGK000000000
UCL717	45	45	JAAJHO000000000
UCL730	45	45	JAAJLW000000000
UCL407	97	97	JAAJPC000000000
UCL716	97	97	JAAJEU000000000
UCL719	97	97	JAAJFL000000000
IHMA87	97	97	SAMN16420427
UCL322	121	121	JAAJQU000000000
UCL442	121	121	JAAJQG000000000
UCL714	121	121	JAAJHJ000000000
UCL721	121	121	JAAJNO000000000
UCL339	12	NA	JAAJPK000000000
UCL367	12	NA	JAAJPP000000000
UCL767	12	NA	JAAJLH000000000
UCL368	20	NA	JAAJQR000000000
UCL421	20	NA	JAAJQJ000000000
UCL429	20	NA	JAAJPB000000000
UCL768	20	NA	JAAJGV000000000
Sa3212	25	NA	SAMN06205333
UCL351	50	NA	JAAJQO000000000
UCL744	133	NA	JAAJJT000000000
UCL711	580	NA	JAAJJJ000000000
UCL1032	707	NA	JAAJCN000000000
UCL352	1555	NA	JAAJQI000000000
Table S5. Latin American USA300/USA300-LV isolates included in the phylogenetic analysis
Strain	ST	PFGE	NCBI Accession
NCTC8325	8	None	NC_007795.1
BRVSMRSA	8	USA300	JXBU01000000
BRVRMRSA	8	USA300	JICL01000000
TCH1516	8	USA300	NC_010079.1
FPR3757	8	USA300	CP000255
UA757	8	USA300	LPWL00000000
UMX750	8	USA300	LGWF00000000
UMX773	8	USA300	MJHX00000000
UMX772	8	USA300	LGWH00000000
UV699	8	USA300	MIHI00000000
TCH959	1159	USA300	AASB00000000
MRSA131	923	USA300	AECR01000000
UV695	923	USA300-LV	MIHJ00000000
UC50	8	USA300-LV	LMZC00000000
UC51	8	USA300-LV	LGWV00000000
UC60	8	USA300-LV	LGWX00000000
UC151	8	USA300-LV	LGXA00000000
UC309	8	USA300-LV	MIHY00000000
UC311	8	USA300-LV	LGXM00000000
UC312	8	USA300-LV	MIHX00000000
UC313	8	USA300-LV	LGXN00000000
UC325	8	USA300-LV	LGWN00000000
UC334	8	USA300-LV	LGXP00000000
UC622	8	USA300-LV	MIHW00000000
UC623	8	USA300-LV	LGWE00000000
UC916	8	USA300-LV	LGXS00000000
UC1001	8	USA300-LV	LGVY00000000
UE181	8	USA300-LV	LGXD00000000
UE201	8	USA300-LV	LGWO00000000
UE203	8	USA300-LV	LGXG00000000
UE206	8	USA300-LV	LGXH00000000
UE220	8	USA300-LV	MIHT00000000
UE232	8	USA300-LV	LGXJ00000000
UV1151	8	USA300-LV	LGWA00000000
UV170	8	USA300-LV	LGXC00000000
UV185	8	USA300-LV	LGXE00000000
MRSA177	8	USA300-LV	AECP01000000
